# Supplementary material for: Clinical significance of PCDH10 promoter methylation in diffuse large B-cell lymphoma
Source: BMC Cancer. 2017 Dec 4;17:815. doi: 10.1186/s12885-017-3810-7 (PMC5715993; doi:10.1186/s12885-017-3810-7)
Supplement: Supplementary file 1 — The clinicopathological characteristics and PCDH10 methylation status of 107 cases are showed in this table. (XLS 32 kb) [file 12885_2017_3810_MOESM1_ESM.xls]

## Sheet: PCDH10_107cases
No.	Age_Range	Age_60y	IPI	IPI_4_risk_Groups	Hans_COO	MYC-FISH(Breakapart)	Site	PCDHM10	SangerSequencing
81	≥60y	2	1	1	non-GCB	Negative	ExtraNodal	Non-Methy
90	≥60y	2	3	3	GCB	Breakpart	ExtraNodal	Methy
70	<60y	1	1	1	non-GCB	Negative	Nodal	Methy
98	<60y	1	1	1	GCB	Negative	ExtraNodal	Methy
105	<60y	1	0	1	non-GCB	Negative	ExtraNodal	Methy
96	<60y	1	3	3	non-GCB	Negative	ExtraNodal	Methy
4	≥60y	2	2	2	non-GCB	Negative	ExtraNodal	Methy
28	<60y	1	2	2	non-GCB	Negative	Nodal	Non-Methy
74	≥60y	2	1	1	non-GCB	Negative	Nodal	Non-Methy
47	≥60y	2	3	3	non-GCB	Negative	ExtraNodal	Methy
20	<60y	1	1	1	non-GCB	Negative	ExtraNodal	Methy
71	≥60y	2	1	1	GCB	Negative	Nodal	Methy
112	≥60y	2	4	4	GCB	Breakpart	Nodal	Non-Methy
91	≥60y	2	4	4	non-GCB	Negative	Nodal	Non-Methy
38	<60y	1	0	1	GCB	Negative	Nodal	Non-Methy
79	<60y	1	3	3	non-GCB	Negative	Nodal	Methy
41	<60y	1	2	2	non-GCB	Negative	Nodal	Methy
92	<60y	1	3	3	non-GCB	Negative	ExtraNodal	Methy
27	<60y	1	3	3	non-GCB	Negative	ExtraNodal	Non-Methy
5	<60y	1	2	2	non-GCB	Negative	Nodal	Methy
75	≥60y	2	2	2	non-GCB	Negative	ExtraNodal	Non-Methy
88	<60y	1	0	1	non-GCB	Negative	Nodal	Methy
89	≥60y	2	2	2	GCB	Breakpart	Nodal	Non-Methy
84	<60y	1	0	1	GCB	Negative	ExtraNodal	Methy
17	≥60y	2	2	2	non-GCB	Negative	ExtraNodal	Non-Methy
22	<60y	1	3	3	non-GCB	Negative	Nodal	Non-Methy
109	≥60y	2	1	1	GCB	Negative	Nodal	Non-Methy
34	<60y	1	2	2	non-GCB	Negative	ExtraNodal	Non-Methy
19	<60y	1	0	1	non-GCB	Negative	ExtraNodal	Non-Methy
97	<60y	1	1	1	non-GCB	Negative	Nodal	Non-Methy
51	<60y	1	1	1	non-GCB	Negative	ExtraNodal	Non-Methy
32	<60y	1	0	1	GCB	Negative	ExtraNodal	Methy
78	<60y	1	1	1	non-GCB	Negative	ExtraNodal	Non-Methy
103	<60y	1	2	2	non-GCB	Negative	Nodal	Non-Methy
104	<60y	1	2	2	non-GCB	Negative	ExtraNodal	Methy
56	<60y	1	1	1	non-GCB	Negative	ExtraNodal	Methy
95	≥60y	2	2	2	non-GCB	Negative	ExtraNodal	Methy
36	<60y	1	1	1	GCB	Negative	ExtraNodal	Non-Methy
43	<60y	1	1	1	GCB	Negative	ExtraNodal	Methy
80	<60y	1	1	1	GCB	Negative	Nodal	Non-Methy
60	≥60y	2	4	4	non-GCB	Negative	Nodal	Non-Methy
66	≥60y	2	3	3	non-GCB	Negative	ExtraNodal	Non-Methy
40	<60y	1	2	2	non-GCB	Negative	Nodal	Non-Methy
73	<60y	1	2	2	non-GCB	Negative	Nodal	Methy
48	≥60y	2	4	4	non-GCB	Negative	Nodal	Methy
63	≥60y	2	1	1	non-GCB	Negative	ExtraNodal	Methy
67	<60y	1	0	1	non-GCB	Negative	ExtraNodal	Methy
44	<60y	1	1	1	non-GCB	Negative	Nodal	Non-Methy
99	<60y	1	1	1	GCB	Breakpart	Nodal	Non-Methy
6	<60y	1	1	1	non-GCB	Negative	Nodal	Methy
61	<60y	1	1	1	non-GCB	Negative	ExtraNodal	Methy
65	<60y	1	4	4	GCB	Negative	ExtraNodal	Methy
68	<60y	1	0	1	GCB	Negative	ExtraNodal	Non-Methy
55	≥60y	2	2	2	non-GCB	Negative	ExtraNodal	Methy
85	≥60y	2	2	2	GCB	Negative	Nodal	Non-Methy
64	≥60y	2	1	1	non-GCB	Negative	ExtraNodal	Methy
82	<60y	1	0	1	GCB	Negative	Nodal	Non-Methy
62	≥60y	2	1	1	GCB	Negative	Nodal	Non-Methy
35	<60y	1	1	1	GCB	Negative	Nodal	Methy
83	<60y	1	1	1	GCB	Negative	ExtraNodal	Methy
72	<60y	1	3	3	non-GCB	Negative	Nodal	Methy
58	<60y	1	2	2	non-GCB	Negative	Nodal	Non-Methy
52	<60y	1	1	1	non-GCB	Negative	Nodal	Methy
111	<60y	1	3	3	GCB	Negative	ExtraNodal	Methy
30	<60y	1	1	1	non-GCB	Negative	Nodal	Non-Methy
102	<60y	1	2	2	non-GCB	Breakpart	Nodal	Methy
31	<60y	1	2	2	non-GCB	Negative	Nodal	Non-Methy
101	<60y	1	4	4	non-GCB	Negative	Nodal	Methy
106	<60y	1	1	1	non-GCB	Negative	Nodal	Methy
100	<60y	1	2	2	non-GCB	Negative	Nodal	Methy
87	≥60y	2	4	4	non-GCB	Negative	Nodal	Non-Methy
7	≥60y	2	1	1	non-GCB	Negative	ExtraNodal	Methy
76	<60y	1	2	2	non-GCB	Negative	Nodal	Methy
86	≥60y	2	1	1	GCB	Breakpart	ExtraNodal	Non-Methy
77	≥60y	2	1	1	non-GCB	Negative	Nodal	Methy
26	≥60y	2	2	2	GCB	Negative	Nodal	Non-Methy
42	<60y	1	0	1	GCB	Negative	Nodal	Non-Methy
29	≥60y	2	4	4	non-GCB	Negative	Nodal	Non-Methy
110	<60y	1	2	2	non-GCB	Negative	Nodal	Methy	SangerSequencing
93	<60y	1	3	3	non-GCB	Negative	Nodal	Methy
25	<60y	1	3	3	GCB	Negative	Nodal	Non-Methy
50	<60y	1	1	1	non-GCB	Negative	Nodal	Non-Methy
21	<60y	1	0	1	GCB	Breakpart	ExtraNodal	Non-Methy
45	≥60y	2	4	4	GCB	Negative	Nodal	Methy
37	≥60y	2	3	3	non-GCB	Negative	Nodal	Methy
13	<60y	1	2	2	GCB	Negative	Nodal	Methy
24	≥60y	2	2	2	non-GCB	Negative	Nodal	Methy
3	≥60y	2	3	3	GCB	Breakpart	ExtraNodal	Methy
10	<60y	1	0	1	GCB	Negative	Nodal	Methy
2	<60y	1	0	1	non-GCB	Negative	Nodal	Non-Methy
15	<60y	1	3	3	non-GCB	Negative	Nodal	Non-Methy
9	≥60y	2	3	3	non-GCB	Negative	Nodal	Methy
94	≥60y	2	1	1	non-GCB	Negative	ExtraNodal	Methy	SangerSequencing
53	≥60y	2	2	2	non-GCB	Negative	Nodal	Non-Methy
16	<60y	1	0	1	non-GCB	Negative	ExtraNodal	Methy
23	≥60y	2	3	3	non-GCB	Negative	Nodal	Methy
8	<60y	1	1	1	non-GCB	Negative	ExtraNodal	Methy
14	≥60y	2	2	2	GCB	Negative	ExtraNodal	Non-Methy
54	<60y	1	0	1	non-GCB	Negative	Nodal	Non-Methy
46	<60y	1	1	1	non-GCB	Negative	Nodal	Methy
59	<60y	1	2	2	GCB	Negative	ExtraNodal	Non-Methy
49	≥60y	2	2	2	GCB	Breakpart	ExtraNodal	Non-Methy
12	≥60y	2	3	3	non-GCB	Negative	Nodal	Methy
11	≥60y	2	3	3	non-GCB	Negative	Nodal	Non-Methy
57	≥60y	2	3	3	non-GCB	Negative	ExtraNodal	Non-Methy
107	<60y	1	2	2	non-GCB	Negative	ExtraNodal	Methy
108	<60y	1	2	2	non-GCB	Negative	Nodal	Methy
